# Supplementary material for: Beta-containing bivalent SARS-CoV-2 protein vaccine elicits durable broad neutralization in macaques and protection in hamsters
Source: Commun Med (Lond). 2023 May 26;3:75. doi: 10.1038/s43856-023-00302-z (PMC10212738; doi:10.1038/s43856-023-00302-z)
Supplement: Supplementary file 2 — Supplementary Data 1 [file 43856_2023_302_MOESM2_ESM.xlsx]

## Sheet: Figure 2a
Figure 2a
PsV nAb Titers (Log10)
Groups / PsV	Ancestral D614						Prototype D614G						Alpha						Delta						Beta						Gamma						Mu						Omicron (BA.1)						SARS-CoV-1
D614 (5µg) + B.1.351 (5µg) CoV2 preS dTM-AS03	2.8	3.32	2.61	3.29	2.56	3.25	2.87	3.6	3.02	3.53	2.73	3.48	2.8	3.34	2.66	3.54	2.55	3.32	2.57	3.23	2.34	3.24	2.29	2.86	2.98	3.45	2.69	3.31	2.63	3.27	3.34	3.87	3.17	3.7	2.8	3.86	3.26	3.43	2.7	3.01	2.44	3.26	1.81954	2.77887	2.24797	2.08636	1.49136	2.05308	2.01284
D614 (10µg) CoV2 preS dTM-AS03	3.31	3.29	3.28	3.63	3.76	3.04	3.39	3.31	3.43	3.66	3.78	3.3	3.23	3.25	3.52	3.49	3.54	2.99	2.97	2.93	3.12	2.88	3.24	2.65	2.18	1.98	2.22	2.64	2.61	1.6	2.33	2.22	2.33	2.93	2.81	1.6	2.08	2.06	2.39	2.74	2.38	1.76	1.98227	1.65321	1	2.49969	2.19033	1	1.81291
B.1.351 (10µg) CoV2 preS dTM-AS03	2.19	1.95	2.3	2.46	2.42	2.35	2.3	2.55	2.39	2.41	2.65	2.33	2.44	2.14	2.57	2.82	2.5	2.63	2.2	1.66	2.23	2.21	2.31	2.21	3.23	2.43	3.16	3.19	2.99	3.02	3.72	2.7	3.35	3.46	3.12	3.35	3.29	2.29	2.84	3.1	3.19	2.95	1.83885	1	2.43297	2.4183	1.65321	2.3032	2.40654
[truncated: 5 more columns]

## Sheet: Figure 2b
Figure 2b
Ancestral D614 PsV nAb titers (log10)	Human COVID sera	Ancestral D614 PsV titers (Log10)
	107334	1.43136
	34010	1.49136
	107576	0.69897
	107336	2.93902
	107891	2.43297
	108064	3.11926
	108128	1.36173
	107843	1.5682
	107817	0.69897
	107915	2.13354
	108168	3.21696
	108262	2.35025
	107975	1.94448
	108045	2.13354
	118200001A	2.49969
	118200002A	1.94448
	118200003A	2.93349
	118200004A	2.37291
	118200006A	2.39967
	118200008A	3.1959
	118200010A	1.8451
	118200011A	2
	118200012A	2.35025
	118200018A	2.34439
	118200020A	2.0607
	118200021A	3.26364
	118200025A	1.97313
	118200028A	2.20683
	118200029A	3.08207
	118200030A	2.87967
	118200033A	1.81291
	118200036A	2.49969
	118200038A	2.18469
	118200043A	2.6721
	118200046A	1.39794
	118200047A	1.14613
	118200048A	2.14613
	118200049A	2.14301
	118200052A	2.14301
	118200005A	2.06819
	118200007A	1.75587
	118200009A	0.69897
	118200013A	1.87506
	118200014A	2.45025
	118200015A	0.69897
	118200016A	2.78104
	118200017A	2.16435
	118200019A	1.83251
	118200031A	2.2014
	118200037A	0.69897
	118200039A	1.79934
	118200040A	1.64345
	118200042A	1.27875
	118200044A	2.32428
	118200045A	0.69897
	118200050A	2.4609
	118200053A	1.50515
	118200101A	1.61278
	118200103A	3.07335
	118200105A	1.25527
	118200106A	1.68124
	118200107A	2.10721
	118200108A	1.92428
	101-2	1.88081
	101-3	2.8739
	101-4	1.69897
	101-5	1.90849
	102-1	0.69897
	102-2	1.73239
	102-3	2.18184
	102-4	2.54654
	102-5	2.50106
	102-6	0.69897
	102-7	3.07445
	102-8	1.11394
	102-9	1.17609
	103-1	0.69897
	103-2	2.5966
	103-3	1.4624
	103-4	3.19424
	103-5	1.14613
	103-6	1.54407
	103-7	1.39794
	103-8	1.88649
	103-9	2.13672
	103-10	1.23045
	103-11	1.53148
	103-12	1.73239
	103-13	2.26482
	103-14	2.03342
	103-15	2.37291
	103-16	1.89763
	103-17	1.4624
	WHO International Standard for anti-SARS-CoV2 immunoglobulin (human) NIBSC code: 20/136	2.8

## Sheet: Figure 3a
Figure 3a
Prototype D614G PsV nAb titers (log10)
Groups	D614 (10µg) preS dTM + AS03						B.1.351 (10µg) preS dTM + AS03						D614 (5µg) + B.1.351 (5µg) preS dTM + AS03
NHP ID	H15C115	UG245A	SZ114I	AM262L	AV164B	BD986IG	V863NE	BM102A	BY648BA	BF824I	BF136L	GI73MG	AT760A	EI85OD	H15C156	AV197B	BC541G	SZ176B
D0	1						1						1
D34	3.392	3.312	3.434	3.656	3.779	3.297	2.297	2.554	2.394	2.41	2.651	2.328	2.866	3.602	3.022	3.529	2.728	3.482
D70	2.633	2.923	2.954	2.947	2.956	2.871	1.982	1.851	2.394	2.401	2.276	1.991	2.6	3.237	2.568	2.914	2.121	2.973
D114	2.769	2.886	2.986	3.007	2.622	2.69	2.1	1.919	2.449	3.006	2.196	1.94	2.777	3.151	2.593	2.535	2.013	2.69
D206	2.5302	3.02572	2.94201	2.81954	2.4133	2.60206	2.07555	1.8451	2.5172	2.38917	2.21748	2.06446	2.77525	3.22272	2.45637	2.10721	2.06446	2.73719

## Sheet: Figure 3b
Figure 3b
Beta PsV nAb titers (log10)
Groups	D614 (10µg) preS dTM + AS03						B.1.351 (10µg) preS dTM + AS03						D614 (5µg) + B.1.351 (5µg) preS dTM + AS03
NHP ID	H15C115	UG245A	SZ114I	AM262L	AV164B	BD986IG	V863NE	BM102A	BY648BA	BF824I	BF136L	GI73MG	AT760A	EI85OD	H15C156	AV197B	BC541G	SZ176B
D0	1						1						1
D34	2.182	1.982	2.223	2.644	2.615	1.602	3.232	2.431	3.157	3.192	2.99	3.016	2.979	3.451	2.689	3.309	2.628	3.27
D70	1.778	1.845	1.924	2.127	2.201	1.58	2.725	2.369	2.848	2.777	2.631	2.623	2.639	3.122	2.435	2.615	2.061	2.68
D114	1.778	1.833	1.799	1.892	1.898	1.623	2.497	2.348	2.709	2.446	2.509	2.473	2.501	2.957	2.367	2.152	1.903	2.394
D206	1.81291	1.89763	1.61278	1.94939	1.70757	1.60206	2.35411	2.49969	2.7574	2.42975	2.46538	2.45332	2.7574	3.04139	2.31387	1.95424	1.86923	2.23805

## Sheet: Figure 3c
Figure 3c
Omicron (BA.1) PsV nAb titers (log10)
Groups	D614 (10µg) preS dTM + AS03						B.1.351 (10µg) preS dTM + AS03						D614 (5µg) + B.1.351 (5µg) preS dTM + AS03
NHP ID	H15C115	UG245A	SZ114I	AM262L	AV164B	BD986IG	V863NE	BM102A	BY648BA	BF824I	BF136L	GI73MG	AT760A	EI85OD	H15C156	AV197B	BC541G	SZ176B
1 year	1.30103	1.77815	1.30103	1.80618	1.87506	1.95424	1.716	1.83251	2.43136		2.12385	2.18469	2.56348	2.69723	2.38021	1.50515	1.5563	2.50106

## Sheet: Figure 4 
Figure 4
Omicron BA.4/5 PsV nAb titers (log10)
Groups	D614 (10µg) preS dTM + AS03						B.1.351 (10µg) preS dTM + AS03						D614 (5µg) + B.1.351 (5µg) preS dTM + AS03
NHP ID	H15C115	UG245A	SZ114I	AM262L	AV164B	BD986IG	V863NE	BM102A	BY648BA	BF824I	BF136L	GI73MG	AT760A	EI85OD	H15C156	AV197B	BC541G	SZ176B
1 year	1.301	1.699	1.301	1.633	1.362	1.301	1.863	1.724	2.265		2.061	1.778	2.199	2.782	2.167	1.301	1.301	2.146

## Sheet: Figure 5a 
Figure 5a
Frequency of S-specific/total IgG-secreting memory B cells (%) - Ancestral D614
	Groups	D614 (5µg) + B.1.351 (5µg) preS dTM + AS03						D614 (10µg) preS dTM + AS03						B.1.351 (10µg) preS dTM + AS03
	NHP ID	AT760A	EI85OD	H15C156	AV197B	BC541G	SZ176B	H15C115	UG245A	SZ114I	AM262L	AV164B	BD986IG	V863NE	BM102A	BY648BA	BF824I	BF136L	GI73MG
	% of S-specific/total IgG-secreting memory B cells	0.44	0.07	0.34	0.17	0.06	0.13	0.35	0.41	0.28	0.14	0.19	0.35	0.59	0.33	0.52	0.38	0.37	0.3

## Sheet: Figure 5b
Figure 5b
Frequency of S-specific/total IgG-secreting memory B cells (%) - Omicron BA.5
	Groups	D614 (5µg) + B.1.351 (5µg) preS dTM + AS03						D614 (10µg) preS dTM + AS03						B.1.351 (10µg) preS dTM + AS03
	NHP ID	AT760A	EI85OD	H15C156	AV197B	BC541G	SZ176B	H15C115	UG245A	SZ114I	AM262L	AV164B	BD986IG	V863NE	BM102A	BY648BA	BF824I	BF136L	GI73MG
	% of S-specific/total IgG-secreting memory B cells		0.21	0.43	0.12	0.17	0.24	0.09	0.51	0.11	0.28	0.21	0.16	0.27		0.45		0.32	0.2

## Sheet: Figure 6
Figures 6a, 6b, 6c, 6d, 6e
Supp figures 4a, 4b, 4c, 4d
SP Study Number	CRO Study Number	Animal ID	Time Point	Study Group	Position	Aliquot Volume (μl)	Galit ID	ADCP-WT new	ADNP-WT new	ADCD-WT new	ADCP-WT	ADCP-Beta	ADNP-WT	ADNP-Beta	ADCD-WT	ADCD-Beta	ADNK_CD107a-WT	ADNK_IFNg-WT	ADNK_MIP1b-WT	Urea IgG1-WT Spike	Urea IgG1-Beta Spike	Urea IgG1-Tetanus	IgG1-WT Spike	IgG1- Beta Spike	IgG1low-WT Spike	IgG1low-Beta Spike	IgG2-WT Spike	IgG2-Beta Spike	IgG3-WT Spike	IgG3-Beta Spike	IgG4-WT Spike	IgG4-Beta Spike	IgA-WT Spike	IgA-Beta Spike	IgM-WT Spike	IgM-Beta Spike	FcR2A-WT Spike	FcR2A-Beta Spike	FcR2Alow-WT Spike	FcR2Alow-Beta Spike
CoV2-06	8733-2109	UG272A	Baseline	1	1	100	1	3.51516	604.516	1686.73	21.326	19.7121	3.43902	2.01987	0.58589	5.11269	4.19	0.4	7.48	3250	2720	5549.25	3489.5	2624	3909.25	3672.75	3326.25	2417.75	3610.75	2588	3157.25	2524	4107.5	3605.25	17527.2	97289.2	3958	3262.25	8671	13826.2
CoV2-06	8733-2109	FR120A	Baseline	1	2	100	2	3.45616	641.06	1155.38	23.1005	21.1349	3.61244	2.91872	1.0121	3.18428	5.595	3.4	7.12	3251	2802.25	5618.75	3334.25	2635.75	4059.5	3753.25	3170.5	2459.75	3004.75	2560.75	3286	2722.75	3897.5	3581	20017.5	182736	3727.5	3307.75	7860	10726.2
CoV2-06	8733-2109	H15C133	Baseline	1	3	100	3	3.30539	622.862	1208.19	21.6479	19.3786	3.53231	2.89123	0.684467	1.46649	6.615	2.55	8.29	3344	2772.25	6249.25	5883.25	4342	4223.25	3801.5	3095.5	2530	3335.5	2735.5	3324.5	2805.5	3903	3474.25	12426	187772	6535.75	5765.5	9868.5	15288.5
CoV2-06	8733-2109	CDF008	Baseline	1	4	100	4	3.50256	760.589	1590.08	21.427	18.4597	4.27407	3.3003	0.662507	1.51463	7.05	2.965	8.605	3406	2781.75	5629	3098.5	2525.5	3963.5	3428	3017	2456	3051.5	2382.75	3048.75	2818	3943.5	3468.5	22587	171048	3793.25	3219	7362.5	10486
CoV2-06	8733-2109	E1040E	Baseline	1	5	100	5	3.415	649.516	1643.95	23.443	20.8553	2.56088	2.24876	1.50971	12.5324	5.715	2.32	7.33	4675.5	4105	5566	5362.75	4940.75	4013	3510.25	4401.25	4354	5109.75	5513	4849.25	5087.25	7902	8781	29578	170980	12482.8	11444	7584	13319.2
CoV2-06	8733-2109	BA992L	Baseline	1	6	100	6	2.80063	834.052	1603.23	21.4438	19.1404	4.19489	2.92226	0.681045	2.36224	6.825	1.535	8.495	3207.25	2884.75	5673.75	3368.25	2715.25	3970.5	3617.5	2696.5	2769	3235	2838.5	2946	2693.25	5532.5	6020	28778	228359	3762.25	3242.25	7311.5	11405
CoV2-06	8733-2109	FR204A	Baseline	10	8	100	7	3.63563	572.889	870.985	20.2742	17.8172	3.58644	2.54782	0.689993	1.65983	6.63	1.845	6.78	3216.5	2756.75	5509.25	3222.75	2698	3969	3479.75	3317.25	2668	2849	2474.5	3281.5	2536.5	4039.75	3547.25	12924.5	106400	3814.5	3090	6777.75	10977
CoV2-06	8733-2109	CP778	Baseline	11	9	100	8	2.99002	680.57	2315.96	21.3678	18.8911	3.72765	2.73597	0.82659	1.50349	5.55	1.56	8.36	3344.75	2826	5471.5	3402.25	2696.75	3912.5	3560.5	2816	2663.25	3011.25	2719	3105	2573.25	4341.25	4033	21682.5	334226	3886.25	3158.25	7814	13664
CoV2-06	8733-2109	BM507B	Baseline	2	10	100	9	2.74033	618.12	1073.2	22.7333	19.9137	3.39353	2.26944	0.60074	1.91995	5.655	1.8625	8.03	3259	2739.5	5667.5	3228.75	2731.5	3889.25	3520	2965.5	2629	3305	2832	2956.25	2657.25	3896.5	3604.5	13004	103973	3608.5	3062.25	7129.75	10454
CoV2-06	8733-2109	H15C125	Baseline	2	11	100	10	3.92329	695.008	1915.65	21.7302	19.2593	3.92734	2.70747	0.759907	4.33793	6.3	2.02	8.56	3309.75	2828.5	9267	3233.5	2540	4057.75	3684.75	3642.5	2547.75	3247.25	2745.5	3398	2724.25	4326.75	7291.25	52191.8	421194	3511.25	3132	6853.75	11803
CoV2-06	8733-2109	CDG025	Baseline	2	12	100	11	2.87787	764.742	1452.23	20.8819	18.4069	12.7707	7.48037	1.58697	4.18877	5.475	1.92	8.79	3327.75	2594.5	5868	3204.25	2592.25	4110.5	3453	3301.25	2983	3313.25	2574.25	2989	2753.75	4011.5	4071	28775.8	224821	3763.5	3448.5	7120.25	11682
CoV2-06	8733-2109	CDE045	Baseline	2	13	100	12	2.6803	646.485	1415.31	19.952	17.646	4.58708	3.5303	0.846846	2.90531	4.265	2.865	6.29	3523.5	2640	5359.25	3236.5	2566.5	8287.5	5601.5	3131.5	2776.25	3504.25	2839	3503	2447.75	4031.5	3625	15752.5	143425	3526.5	2990.25	7791.25	13940.5
CoV2-06	8733-2109	FR238A	Baseline	2	14	100	13	4.12441	589.828	3167.51	20.64	18.2532	5.46207	1.57247	1.06195	6.46303	5.1	2.34	8.045	3310.5	2652.25	5566	3025	2530	4130.5	3754	3019.75	2711.5	2931.5	2808	3634.75	2794.25	4037.75	3914.25	37762.5	230326	3952.25	3661.75	7365.25	10790
CoV2-06	8733-2109	CO374	Baseline	2	15	100	14	3.5895	701.477	2078.3	21.668	18.3419	3.50145	2.66846	1.30043	3.40381	4.9	2.055	7.8	3237.5	2744	5453.5	3618.5	2751	4021.75	3585.75	2795	2601	2850	2595	3220.5	2882.25	3971.75	3928	21944	227634	4393.25	3506.25	6830.25	10804.8
CoV2-06	8733-2109	CP56A	Baseline	10	17	100	15	3.98062	603.966	1629.12	23.8232	21.32	3.14947	2.28426	0.859649	2.33287	6.56	1.8315	7.915	3103	2774.75	5573	3226	2670.75	3710	3509.75	2998.25	2613	3333.25	2629.5	3065.5	2761.5	5195.75	4816.25	10269.5	124388	3831	3237.5	6302.75	8591
CoV2-06	8733-2109	15C102	Baseline	11	18	100	16	3.50775	689.952	2290.34	22.3059	19.364	4.3473	3.0821	0.460342	1.67625	5.335	2.305	7.425	3394	2471.5	6008.5	3174.75	2661.5	3776	3527.5	3199.5	2603.5	3162.5	2970.75	3149.5	2570	4457.25	4274.5	29290.2	133072	3718.5	3173.25	6886	10913
CoV2-06	8733-2109	H15C115	Baseline	3	19	100	17	2.6804	691.815	1216.54	23.8278	20.4615	3.20393	2.54515	0.461818	1.03951	5.33	2.55	7.28	3136.5	2787.25	7756.75	3313	2654.5	3900	3648.5	2967	2546.25	2790	2628.5	2980.75	2612.5	3966.25	3381.5	24560.2	244509	3868.25	3122.5	7599.5	11240.2
CoV2-06	8733-2109	UG245A	Baseline	3	20	100	18	3.02159	563.869	1018.04	27.272	15.4	2.87134	2.07893	0.732557	2.49631	6.51	2.16	8.985	3457	2548	5463.5	3258	2563	4006	3646.5	2986.5	2670.75	3736.25	2912.25	3161.5	2865	3953.75	3217.75	7155.5	92152.2	3898	3285.75	7821	12409.2
CoV2-06	8733-2109	SZ114I	Baseline	3	21	100	19	2.56392	706.88	1536.78	23.4029	19.5977	3.35772	2.45559	0.866012	2.90599	6.375	1.9995	6.94	3168.75	2777	5791.5	3265.5	2737	4006.5	3555	3275	2748	3124	2717.75	3383.75	2517.5	3778.5	3453	43820	260994	3813.75	3168.75	7793.5	11189
CoV2-06	8733-2109	AM262L	Baseline	3	22	100	20	4.30749	659.15	1382.64	23.5479	20.0321	2.86678	2.02657	0.846094	1.49221	5.395	1.21	7.76	3112	2873	5277.5	3214.75	2665	3806.25	3652	3198.25	2597.75	3119	2723.25	3211.25	2679	3691	3456	15716.8	278108	3770.75	3290.75	7516.25	12774.8
CoV2-06	8733-2109	AV164B	Baseline	3	23	100	21	2.70873	825.684	1968.76	22.2298	18.1343	3.84111	2.57612	0.993889	1.59182	6.9	2.545	9.275	3343.5	2740.25	5551.5	3034	2943.75	4020.5	3621.5	3294.25	2618.5	3296	2632.5	3391.5	3051.75	4872.25	4382	18679.5	187592	3792	3029.75	6052.25	8211
CoV2-06	8733-2109	BD986IG	Baseline	3	24	100	22	2.33922	716.36	1308.08	21.9066	18.5674	2.84777	1.84705	0.765157	1.80113	5.36	4.015	10.68	3325.75	2727.5	5665.25	4446.5	3222	4008.5	3569.5	3245.5	2780.75	3597	2696.25	3374.25	2652	3999.75	4038.5	16121.2	255548	3874.5	2972	6958.75	11087.8
CoV2-06	8733-2109	FR157	Baseline	10	26	100	23	4.58222	1276.77	689.458	22.4407	18.9373	2.75101	1.94568	0.725515	1.34502	6.52	3.08	10.995	3368.5	2590	5831	3236.5	2697	4127.5	3612	3022	2505.5	3193.5	2911.5	2925.5	2842	4066.5	3994.5	11123.5	90147	3688.5	2940.75	7035	10945
CoV2-06	8733-2109	JR16GB	Baseline	11	27	100	24	1.47701	699.179	1688.5	20.8229	18.0644	3.52369	2.64787	1.17473	4.93979	5.53	4.91	8.035	3172	2568.25	5470.75	3276.5	2809.5	5898.5	4074.75	2817.25	2557	3558.5	2887.5	3531.5	2610	4650.5	5345.25	59713.2	489919	3801.75	3010.25	6961.5	9835.75
CoV2-06	8733-2109	H15C131	Baseline	4	28	100	25	4.21884	666.059	2380.13	22.4029	19.6298	3.85053	3.1837	0.405098	2.00956	6.815	1.69	6.75	3192	2654	6720.25	3112.5	2769	3924.5	3543.5	2962.75	2769	3203	2649	3175	2575.5	3824.5	4844	24779.5	335210	3645.5	3244.5	9395.75	14057.8
CoV2-06	8733-2109	AK418FA	Baseline	4	29	100	26	3.2472	710.82	1343.68	25.7222	23.2378	2.12261	1.60965	1.20551	2.61924	6.37	1.78	8.88	3363	2549	5730	3432	2727.5	3947.75	3556	3270	2564	3123.5	2986	2664.25	2927.5	3984.5	4226	27932.8	341829	3972.5	3314	7360	11289.8
CoV2-06	8733-2109	FR272	Baseline	4	30	100	27	6.52819	756.652	2407.67	25.8403	22.4905	3.39981	2.45607	0.833703	2.07059	6.915	1.439	9.025	3319.5	2611.75	5708.5	3344.75	2582.5	3793.5	3614.25	3489	2460	2678	2658.5	3198.5	2274	3883	3651.25	15481.8	190678	6637	4585.5	7273.5	11650
CoV2-06	8733-2109	CX622	Baseline	4	31	100	28	7.38667	693.5	3024.37	27.6815	23.3921	2.24949	1.62778	0.684998	2.06001	6.015	2.085	7.44	4441.5	3974.5	5524.5	4698	4183	3795	3685	4861.75	3508	5055.25	5020	4504.5	6075.75	5660	6023	20433	339427	6455.5	6073.25	7078.25	11385.2
CoV2-06	8733-2109	DU18C	Baseline	4	32	100	29	3.11456	724.641	2009.81	25.6785	22.4004	3.04638	2.11467	0.836949	3.10433	5.485	1.635	5.285	3394.5	2796.5	5382.5	2985.75	3036.5	3866	3542.5	3111.5	2805.75	3162.25	2767.5	3573	3023.75	3936	4230.25	34520	277186	4112	3227.25	7161.5	13435.5
CoV2-06	8733-2109	MR1LG	Baseline	4	33	100	30	4.73761	657.959	1143.87	21.5879	18.9904	1.90996	1.57654	0.706414	1.68411	6.405	2.5235	6.405	3253	2822.25	5592.75	3460.5	2719.75	4002	3499.5	3010.5	2426.5	6227.5	5816.25	3120	2522	3717.5	4867.25	38541	304011	3889	3304.25	7819	11044.5
CoV2-06	8733-2109	AL653J	Baseline	10	35	100	31	2.92846	645.472	1939.6	26.5502	22.7201	2.16005	1.60187	0.764695	4.8403	4.84	5.355	7.41	3396.5	2901.25	5412.75	3333	2865.25	4039	3562.75	3279.5	2693.25	3893	2949.5	3422.5	3089.25	4069.5	3975.5	23018.5	148624	3964.5	3433	7009.75	11232.8
CoV2-06	8733-2109	DA219	Baseline	11	36	100	32	2.03544	677.779	1296.26	25.0221	21.5314	2.93377	1.98423	1.19636	3.35904	5.335	1.54	7.69	3409.5	2741.75	5540.75	3068	3019.75	3929.25	3616.5	3168	2593.25	3210.25	2873.25	3491.5	2693.5	4130.5	4099.25	23183.5	171928	3639.5	3075.5	6519	9945.25
CoV2-06	8733-2109	F970GQ	Baseline	5	37	100	33	3.43166	786.986	1226.51	25.9749	23.5163	2.83975	1.82061	0.533232	3.55581	5.53	2.5015	10.315	3222.25	2753.25	5732.5	3065.25	2795.5	3855.5	3626	3346.25	2977.75	3141.5	2686.5	3026	2961.5	3781.5	3920.5	16959.5	115389	3711.5	3118	6441.75	9333.5
CoV2-06	8733-2109	AK192ID	Baseline	5	38	100	34	4.65858	677.436	1280.6	23.9782	21.1414	3.35413	2.39767	1.13994	2.3729	5.805	1.36	6.595	3338	2855	5675	3204.5	2876	4080.5	3541.5	2896	2805.25	3104.5	2698.5	3030.75	2748	4116.25	3851.25	9267.25	82785.2	3670.75	3256	6635	12082
CoV2-06	8733-2109	R863BJ	Baseline	5	39	100	35	3.30358	625.89	1822.6	56.3715	20.5872	2.87713	2.0504	0.820687	2.80527	6.4	1.075	5.925	3268.75	2753.75	5639	3240	2746.75	3993.75	3645	3280.5	2364.5	3255.5	2778.5	2665	2789	3842.5	3518.25	17911.5	157980	3530.5	2961.25	7304.75	11747.8
CoV2-06	8733-2109	UG202A	Baseline	5	40	100	36	2.30218	604.757	890.33	22.2453	19.5787	11.5463	3.51509	0.965916	3.85315	5.41	1.455	6.165	3389.25	2833.75	5487	3371.5	2696.75	4016.75	3627	2865.5	2921.5	3451.5	2786	3216.75	2695.25	3683.25	3546.25	13214.5	81312.2	3641.5	3250	7632	11524
CoV2-06	8733-2109	CCG034	Baseline	5	41	100	37	3.64818	823.778	2042	22.0895	19.2156	5.64099	5.21857	0.316319	0.985792	5.1	1.835	5.76	3232.5	2729	5689.5	3180.25	2571.5	4126	3686.5	3312.75	2751.75	3269	2870	2974.5	2749.75	4092.5	5117.25	15440.5	303280	3645.25	3176.5	7451.25	11434.5
CoV2-06	8733-2109	CDF003	Baseline	5	42	100	38	6.52843	947.898	2713.08	28.2317	24.9101	3.74754	3.07417	1.23989	2.59389	5.5	1.885	7.955	3433	2986	5565.25	3196.5	2755	4031	3554.5	3568.25	2500.5	3355.75	2686.5	3195.75	2962.5	7026.5	7652	18993	310701	3901.5	3318	7306.75	10881
CoV2-06	8733-2109	SA37H	Baseline	10	44	100	39	5.21926	850.351	1735.81	27.3302	23.6398	2.44271	1.4321	1.04419	4.54416	6.115	2.1	7.055	3133.75	2705.25	5663	3251	2259.25	4041	3396.75	3493.5	2934.5	3497.25	1894.75	3372.25	3392.25	3658	3785.5	20645	316994	7257.75	7275.5	7018.75	11153.5
CoV2-06	8733-2109	AG182FA	Baseline	11	45	100	40	4.81683	811.572	1467.22	26.2435	22.8105	2.67238	1.9701	0.704816	3.59061	5.955	3.065	8.8	3350	2636.5	5373.25	3080.5	3115.5	3990	3638.5	3338.5	2207.5	3616.25	2620	3724.75	2732.25	3784	3485.5	19708	277167	3977.75	3173.5	7195	10441.5
CoV2-06	8733-2109	V863NE	Baseline	6	46	100	41	4.46631	839.864	1389.61	28.1671	24.5072	1.80121	1.27273	2.55753	5.15043	7.075	2.15	8.01	3165.75	2847.25	5303.25	3314	2997	3915.25	3625.75	3107	2681	3234.75	2711	3044	2615	3770.25	4488.75	43057.8	379678	4101	3556.5	7540.75	11315.5
CoV2-06	8733-2109	BM102A	Baseline	6	47	100	42	2.80024	981.934	1191.75	21.6884	19.2091	2.05892	1.51347	0.571338	1.53111	6.745	1.46	6.745	3580.5	2793.5	5800	3385.5	3131.75	3842	3525.5	2939	2391.5	3087.5	2470	2955.5	2601.25	3868.25	3763	25029.8	121466	3916.75	3386.5	7015	11157
CoV2-06	8733-2109	BY648BA	Baseline	6	48	100	43	6.22375	872.472	1994.76	26.5926	23.3861	2.23374	1.61178	0.483847	2.02762	6.38	2.355	6.97	3035.5	2764.75	5573	3526.5	2773.5	4002	3690	2961.75	2664.5	3248	2687	3177.5	2853.75	3797.5	3803.75	23452.2	457032	3898.5	3331.75	6712	10815.5
CoV2-06	8733-2109	BF824I	Baseline	6	49	100	44	4.01963	917.274	2699.95	23.9986	21.0557	4.27818	2.91332	0.514366	0.55935	5.83	1.8275	8.05	3305	2624	5526.75	3206.5	2741	3881	3619.25	3131.5	2813.75	3350.25	2632.5	3150.5	2610.5	3997.75	3732.5	12374.5	110334	3736	3172.5	6547	10261
CoV2-06	8733-2109	BF136L	Baseline	6	50	100	45	4.43645	903.708	1375.15	25.0507	21.8674	2.0921	1.50459	0.562932	1.28755	6.065	1.175	6.42	3317.75	2877.5	5663	3066	2595.5	3900	3547.5	3070.25	2410.75	3230.25	2408.25	3391	2928	4001.75	3922	18743	193348	3627.25	3170	6894.25	11037
CoV2-06	8733-2109	GI73MG	Baseline	6	51	100	46	5.97805	961.331	1113.92	25.7247	22.4661	2.12665	1.65582	0.454459	0.714489	6.615	3.0895	8.705	3345.75	2711.75	5501.5	3119.25	2740.25	3866	3612.5	2958.25	2553	3310	2511.5	3053.75	2473.5	3866.25	4019.5	22016.5	162919	3852.25	3320	7407	11324
CoV2-06	8733-2109	CA140G	Baseline	10	53	100	47	3.02881	986.73	1287.78	25.0865	21.7943	3.35688	2.2829	1.13178	3.46735	5.25	3.015	8.82	3162.5	2736.5	5706	3324.5	2634	3974.5	3657.25	3132.5	2738	3078.5	2626	2803.5	2595.75	7649.25	8589	43311	233806	3811.75	3089.5	6911.5	10981.8
CoV2-06	8733-2109	FR119A	Baseline	7	55	100	48	2.19632	964.586	707.741	22.0705	20.3529	5.4891	4.29331	1.25097	5.77619	5.79	3.685	9.48	3393.5	2633.75	5761.75	3239.5	2923.25	3846.5	3612	3192.25	2588	3194.75	2922	3031	2500.25	3503	3713	18840.5	214196	3731	2934.25	9614	17506.5
CoV2-06	8733-2109	VL139A	Baseline	7	56	100	49	3.37792	616.305	2144.65	24.3545	20.3884	5.1895	3.78096	0.847374	1.29597	5.535	1.99	7.17	3285.25	2826.5	5541.25	3299.5	2844	3875	3634	3045.5	2487.75	3514	2761	2917	2658.5	3810	3669	13735	161004	3752	3048.5	11360.2	23068
CoV2-06	8733-2109	BF842I	Baseline	7	57	100	50	5.38398	734.975	1609.17	27.3049	23.6179	4.50342	3.31844	0.998103	4.28225	5.77	1.596	6.46	3547	2590	5670.75	3197.5	2461.5	4051	3669	2938.5	3003.5	3674.5	2434.25	3057	3060	3955	4064	27133.2	246151	4138.25	3538	7088.5	11250
CoV2-06	8733-2109	R948DN	Baseline	7	58	100	51	7.14272	593.026	1422.47	28.0408	24.5699	2.49897	1.97265	0.967788	3.18658	6.42	2.035	9.73	3637.75	2631.5	5668	2877.25	2693.5	3859.25	3425	3425	2963.75	2958.5	2582.5	3984	3080	3791	4002	16674.2	121500	8826.25	11791	7658.5	9706.75
CoV2-06	8733-2109	AM359J	Baseline	7	59	100	52	5.51207	674.573	811.445	28.3035	25.3092	3.2142	2.46507	2.78958	5.34724	5.5	1.6635	7.57	3486.5	2710	5575.5	3250.75	2844.5	3904.25	3458.25	3380.5	2625	2833.5	2625	3133	3248.25	4015.5	4548	48580	376675	4091.5	3593.25	7067	11054.5
CoV2-06	8733-2109	BB304H	Baseline	7	60	100	53	2.95047	707.617	1023.93	29.0195	25.3986	2.33511	1.68889	0.662347	3.28447	6.305	1.815	6.77	3319.25	2853	5756.75	3737.5	2782	3979.5	3713.25	2967.5	2593	3015.5	2509.25	3282.25	2947.75	4068	3539	15859.8	161562	3820.75	3313	7282.5	12219
CoV2-06	8733-2109	AT760A	Baseline	8	64	100	54	3.29968	712.214	1219.18	28.0208	24.4816	2.12969	1.48316	1.68015	3.9971	6.595	2.375	9.275	3207.5	2577.5	5924	3297.25	2798.5	3799	3613.5	3024.5	2592.25	3182.5	2690.5	3136.5	2853	3833.5	3767	28989.2	299702	4033.25	3426.25	7152.25	11710.8
CoV2-06	8733-2109	EI85OD	Baseline	8	65	100	55	6.59986	736.779	1179.56	32.4345	26.565	2.0828	1.59948	1.15719	3.41169	5.71	2.27	7.885	4555.25	4196.25	5636.5	6096.25	5232	3983	3758.5	5478.5	5179	6435.75	5587.5	5111.5	5717.75	5863.5	6236	16575.5	166619	10824.5	12955.2	7438	11396
CoV2-06	8733-2109	H15C156	Baseline	8	66	100	56	3.22953	655.123	1513.4	28.7465	25.6871	3.00276	2.03569	1.53055	6.80349	6.955	1.325	6.6	3210	2958.75	6382	3201	2957.5	4051.75	3592	2864.5	2464	2903.5	2734.5	3266.25	2669.5	4415.5	3951	43080.5	428584	3690.5	3032.75	6063.5	8888.75
CoV2-06	8733-2109	AV197B	Baseline	8	67	100	57	3.0972	779.804	1430.46	28.4837	25.1699	13.3741	6.80995	1.33261	3.1478	6.175	1.585	8.72	3305.5	2529.5	5568.25	3163.25	2386	4020.25	3456	3073.5	3035.5	2928	2735.25	3627.5	2744.75	4134.5	4825.25	37422.5	391236	4144.25	3528	7073.5	11944.5
CoV2-06	8733-2109	BC541G	Baseline	8	68	100	58	4.50523	757.137	715.294	25.8083	22.8627	3.11885	2.02279	1.72888	6.04019	5.965	1.9925	8.145	3217	2792	6551.25	3054.5	2808.75	3835.25	3506.75	2889.25	2518.5	2773	2728	3040.75	2580.5	3956.5	3961.5	12215.2	135404	3699	3453	7298.5	12333.5
CoV2-06	8733-2109	SZ176B	Baseline	8	69	100	59	5.02081	594.334	427.954	25.6451	22.0356	2.33573	1.67896	1.03777	2.72521	5.355	2.74	7.765	3141	2881.5	5511.25	3097.5	2695.5	4012.75	3680.75	3077.25	2374	3634.25	2352.5	3052.5	2847.25	3697.5	4720.25	10651.5	209356	3856	3343.75	7705.75	13643
CoV2-06	8733-2109	BM162K	Baseline	9	73	100	60	2.46804	955.626	556.2	23.3406	20.2669	4.92427	3.35302	1.0948	3.81616	5.005	2.595	7.745	3602	3044.5	5815.5	3268.5	2861.5	3925.5	3545	3093	2303.5	3056.5	2400.5	3423.5	2657	3957	3439.25	8230.75	68290.2	3727.25	3069.25	6856.5	12615.8
CoV2-06	8733-2109	CDJ069	Baseline	9	74	100	61	5.50143	754.348	1994.95	22.4572	19.6293	6.00302	4.69658	0.59287	1.27835	7.435	1.485	7.66	3102	2699.5	5519	3204.75	2794	4002.25	3731.75	3098.75	2688.25	2966	2379	2916	2817.5	5027.5	5877.25	13549.5	214352	3743	3480	8358.5	12070
CoV2-06	8733-2109	CP19A	Baseline	9	75	100	62	4.17672	636.444	1351.36	25.9867	23.3397	4.48869	3.60212	0.994772	2.79888	5.605	1.91	7.125	3278	3048	5361.5	3647	2675.5	3958	3509.5	2837.75	2523.75	3431	2545	3503	2809	3661.75	3537	9368	145136	3868.5	3214.5	7211	12659.2
CoV2-06	8733-2109	AT695B	Baseline	9	76	100	63	2.99413	807.45	1354.97	27.3723	24.0705	3.66582	2.70996	0.432123	1.87252	6.565	0.885	6.875	3347.25	2873.5	5557.25	2883	2844	3879	3451	2803.5	2327.25	3369.25	2354	2941	2841	4341.5	3991.5	20661.8	234843	4214.75	3648.25	7500	11873
CoV2-06	8733-2109	M14733	Baseline	9	77	100	64	4.30536	778.687	1272.19	26.3566	22.7693	3.03624	2.01481	0.46546	3.53653	6.48	3.73	10.83	3356	2867.25	5573.25	3308.5	3006.75	4044.25	3674.5	3344	2612.75	2994	2597.5	3638	2807	4769	4504.5	18488.5	248932	4072	3527	8375.75	12527.2
CoV2-06	8733-2109	AT871B	Baseline	9	78	100	65	5.39734	558.348	1105.88	26.2524	23.0554	2.51937	1.85799	0.46393	2.84435	5.93	4.015	9.865	3149.25	2681	5743	3087.5	2820	3982	3512	3389.5	2850.25	3360	2692.5	3194.5	2687	4290	3643.25	17993.8	138339	4001	3394.5	6896.25	11999.8
CoV2-06	8733-2109	UG272A	Day 21	1	1	100	66	20.7118	1347.26	8644.83	63.2689	55.8767	11.8562	9.53454	32.0303	46.4817	6.205	1.135	8.465	20191.5	17694.5	5438.5	184322	230460	6020.25	5492.25	23419.8	33082.8	27252.8	37180.8	25361.2	35947.8	20532	25540	562498	763768	783230	907574	10286.8	24948
CoV2-06	8733-2109	FR120A	Day 21	1	2	100	67	19.8698	1200.82	8548.06	43.9065	39.5405	4.92175	4.92846	21.6653	39.2531	6.3	2.8095	11.225	3348.25	2866.25	5448	55471.5	65873	4136.5	3697.25	9204.75	10722.2	9646.75	12549.5	9826.5	10365.5	11330.5	14261.8	102844	270516	257279	316095	7744	12414.8
CoV2-06	8733-2109	H15C133	Day 21	1	3	100	68	4.64237	800.099	2770.29	33.7717	29.2367	2.26005	2.07437	8.59643	19.243	5.665	1.5725	7.38	3167.5	2662	6321	9075.5	8545.5	4430	3825.25	3975.25	4980	4378.5	4414.5	4374	4678.75	5838.75	5224.25	143246	491554	14527.2	20709.8	11142.2	22538.2
CoV2-06	8733-2109	CDF008	Day 21	1	4	100	69	21.3604	1228.43	2416.52	48.6733	40.3522	11.2849	6.74205	27.5661	40.6061	6.58	1.885	9.585	11682	12389.8	5567.25	37304	44725.5	4112	3777.5	11087.5	12946.8	12381.5	16806	10884	14472.5	13193.8	15842.2	140339	231648	357201	401252	7318.75	14211.5
CoV2-06	8733-2109	E1040E	Day 21	1	5	100	70	24.7668	1877.38	9301.58	64.0594	54.6827	33.6521	25.6257	45.1992	97.5644	12.3	4.23	18.65	904392	948013	5504	1.00778e+06	1039920	32680.8	27330	76777.8	95673.8	78797	95226.8	78942.5	98038.8	56985.5	62734.2	342177	364828	1.45123e+06	1.54829e+06	156417	204848
CoV2-06	8733-2109	BA992L	Day 21	1	6	100	71	16.7109	1501.15	784.038	59.8468	49.0711	21.7716	15.4431	33.7565	58.1794	8.005	3.45	13.35	192834	248932	5662.5	285806	311403	5169.5	5570.75	32657	47432.5	33525.5	47513	227131	280358	202460	249946	67822	225003	1.30642e+06	1.36363e+06	17115	63894.5
CoV2-06	8733-2109	FR204A	Day 21	10	8	100	72	6.47654	988.127	1102.26	41.9557	37.7251	8.39854	4.21675	30.1224	33.3049	4.935	3.2	8.685	3671.25	3206.5	5589.5	113959	131950	4294	3872.25	14127.5	15976	13414.5	16975.2	13785.2	15346	16120.5	15754	95694	196241	261295	332420	9529	17437
CoV2-06	8733-2109	CP778	Day 21	11	9	100	73	4.79877	1000.19	4266.48	40.369	35.9042	12.7485	10.3684	33.6718	58.2641	4.95	1.055	6.32	3460.5	2764.75	5468.25	88528.8	102320	4432.25	3897	9051.25	10044.5	10597.8	12934.5	11933	10963	10937.2	12422	101670	413453	298390	324662	9749.5	25454.8
CoV2-06	8733-2109	BM507B	Day 21	2	10	100	74	18.9213	1091.22	2877.32	39.3774	35.4243	19.1228	9.13651	30.9323	52.0181	5.665	2.28	7.155	3541	3514	5644.75	30641.2	32676.5	4135.5	3602.5	6803.75	8125.5	8911.5	8887.25	6779	8254.5	9415.75	10729.5	174260	230889	210280	208958	7439.75	13200
CoV2-06	8733-2109	H15C125	Day 21	2	11	100	75	15.9736	1048.9	9358.96	29.7298	25.5915	3.35195	2.4534	5.95492	16.0328	6.85	1.45	6.62	3234.25	2428.75	8115.5	5066	4761.5	3950.5	3604.5	4125	3745.5	4316.5	3581.75	4363.75	4035.75	5899	9728.75	210695	587488	13108.5	20964.5	7359.5	11465.5
CoV2-06	8733-2109	CDG025	Day 21	2	12	100	76	8.46576	876.145	3744.96	35.8492	30.9901	3.22068	3.15856	33.0034	51.9471	5.33	1.77	7.02	3426	3433	5660.25	9305.75	9021	4171.5	3983.25	5396	5437.5	6049	7078.5	5035.75	5490	7556	8289.75	131632	329292	66631	87921	7493	12299
CoV2-06	8733-2109	CDE045	Day 21	2	13	100	77	19.6481	1526.16	178822	57.1929	51.8679	18.3288	15.2983	50.7603	79.8072	8.285	2.435	9.5	4324.25	4106	5622	584123	625227	7969.25	6449.25	36207	42822	36543.2	50381	37524	49950.5	27664	37799	255121	374129	868360	951903	11478.2	30254.8
CoV2-06	8733-2109	FR238A	Day 21	2	14	100	78	31.9763	2281.58	75037.3	62.0137	52.7718	24.6815	19.6562	36.2507	43.1452	6.985	1.99	10.395	181252	192273	5784.25	605742	697878	7471.25	7067.25	38660.2	49756.2	47633.2	57434	46162	57372.8	41693	48014.5	159963	377565	988642	1.04363e+06	10869.8	30648.5
CoV2-06	8733-2109	CO374	Day 21	2	15	100	79	11.9186	1113.62	7887.51	48.3643	42.915	4.94836	4.29319	31.2522	47.6271	5.495	2.235	6.82	3804	3002.5	5822	32656	44954	4004	3755.75	8293.75	11618.8	8553.75	10508.2	7984.25	9358	8673.25	11909.2	187575	310818	263364	308678	6421.5	10353.2
CoV2-06	8733-2109	CP56A	Day 21	10	17	100	80	26.3377	1075.73	7318.65	56.481	49.6782	20.9365	16.6642	34.6379	66.1062	6.495	2.295	8.925	4017.25	3592	5472.75	395858	464215	6264.5	5749.5	39061	54031	39381.8	60598.8	32290.2	46495.5	32267.2	44674.2	101769	266663	765342	848804	10373.2	30364.5
CoV2-06	8733-2109	15C102	Day 21	11	18	100	81	14.1847	1067.51	5734.57	52.1067	48.027	12.9392	10.7791	25.8201	44.9003	5.28	2.198	8.305	4562.75	3974.75	6045.75	189336	202272	4692	4252.75	18176	21311.5	17889.8	21260.8	17960	23058	20618.5	24482.5	204514	388681	546971	609917	8107.5	15880.5
CoV2-06	8733-2109	H15C115	Day 21	3	19	100	82	24.9603	2014.99	10217.3	43.2185	41.2434	6.46966	6.09968	27.8085	56.766	6.555	2.965	9.455	3356.25	2668.5	6773	125407	151432	4403.5	4004	13012	16475.8	13772.5	18055.5	11380	14964.8	28360	37324.2	146258	317070	359402	444094	7781.5	21089.2
CoV2-06	8733-2109	UG245A	Day 21	3	20	100	83	23.9312	1151.83	1271.38	42.9674	32.3262	4.45436	4.54008	16.4992	22.9124	5.24	2.405	8.13	3700.5	3024.5	5620.25	44747	41258	3985.25	3738	8836.75	10740.5	9850	10416.8	8996.75	9233.75	11592.2	11559.8	144674	246632	209016	217893	7232.75	14716.5
CoV2-06	8733-2109	SZ114I	Day 21	3	21	100	84	17.1379	1240.32	11659.1	46.8285	40.3602	10.6681	8.59805	44.1476	93.1491	6.165	3.38	10.435	5927.5	4613	5372.5	303476	316889	4571.5	4106.5	19367.5	28545.5	24299.8	27679	18538	20721	22742	27847	267391	466114	567261	588117	7484.75	17662
CoV2-06	8733-2109	AM262L	Day 21	3	22	100	85	12.726	1521.51	14186	36.7334	32.0374	6.32529	5.52285	13.0471	33.7509	6.65	1.405	9.945	3551	3419.25	5502.5	48567.5	47515.5	4039.25	3620.75	8841.25	10001.8	10047	10278.5	10869	11869	18718	22713.5	144396	457682	223200	271877	8348.5	19695.2
CoV2-06	8733-2109	AV164B	Day 21	3	23	100	86	9.93156	1716.69	83985.5	55.8819	48.2629	26.7263	22.6892	44.0073	67.8567	7.225	2.66	14.35	87238.8	87166.5	5644.25	659793	783506	13114	11524	35365	54107	53797.5	67644.2	47312.5	66449.2	39260.5	49203.5	173702	477222	957265	985300	12388.8	29414.8
CoV2-06	8733-2109	BD986IG	Day 21	3	24	100	87	9.1934	978.05	9379.29	30.2712	25.9684	3.4918	2.86627	20.0941	32.9533	5.91	2.19	10.335	3022	2740.75	5234.25	6186.5	8703.5	3930	3570	5641.5	5814.75	5898.25	6349.25	4759.5	7411	6300	6866.5	76920.5	446842	32664.5	48503.5	7378	12513.2
CoV2-06	8733-2109	FR157	Day 21	10	26	100	88	18.2204	1703.26	30301.2	56.7057	45.6629	33.4179	22.5086	53.8554	78.1583	6.43	1.675	12.15	376225	410240	5261.5	660200	749014	7774	7774.75	50333	73893	70513	76586.2	63864.8	77816.8	36717.5	44464.8	125381	211855	1311733	1.31832e+06	11515.2	26512
CoV2-06	8733-2109	JR16GB	Day 21	11	27	100	89	6.78979	1026.62	13471	51.0501	45.5723	20.3271	11.9206	44.2036	75.768	5.16	6.385	10.995	4065.25	3928.5	5555	235652	246099	4913.5	4231.5	13496.5	17251.8	15622.5	19316.2	16249.2	18944.5	54414	20397	492126	728101	585096	579817	7502	14704.5
CoV2-06	8733-2109	H15C131	Day 21	4	28	100	90	17.0497	1191.69	8450.61	48.4257	45.9066	8.24804	6.80142	41.2624	56.5708	5.275	2.36	11.35	4562.5	3502.25	6990.5	174086	195526	4588.25	4390.5	15555.5	20373.5	18786.8	25461.5	17973.2	21571.5	15581	18752.5	324272	517064	594215	717825	8226	17193.2
CoV2-06	8733-2109	AK418FA	Day 21	4	29	100	91	3.74319	820.143	2899.6	40.0162	35.6172	5.91171	5.12456	24.5913	55.1989	5.82	3.27	9.2	3567	3530.5	5656.25	122912	152256	4253.25	4029.25	12381.5	19719	13308.5	21113	11487	19075.2	14980.5	20910.2	211486	459864	435641	595009	7860.25	14613.5
CoV2-06	8733-2109	FR272	Day 21	4	30	100	92	3.5486	681.625	1528.15	27.8315	25.1053	3.00976	3.04906	21.1802	40.8247	5.65	5.655	10.835	3473	2713.5	5394.75	7231.5	6571	4167	3800.5	5008.75	5183.5	4388.5	5097	4472.25	4679	5309.25	5778	67170.2	259837	11668.5	18464.2	6422.75	11645.5
CoV2-06	8733-2109	CX622	Day 21	4	31	100	93	20.2389	1814.14	18739	59.5163	51.142	45.7776	32.9447	45.4482	89.0345	13.4	5.72	23.9	877996	850916	5595.5	984803	1.31644e+06	16550	19679	59495.2	80965	62440.5	95626.2	65656.2	77775.8	56784.5	77431.5	224299	415545	1.29259e+06	1.52475e+06	40491.8	199314
CoV2-06	8733-2109	DU18C	Day 21	4	32	100	94	4.26243	993.439	7741.52	28.101	23.8809	3.5287	2.79613	24.7061	48.4923	5.34	2.365	8.575	3295	2997.5	5693.5	7815.75	13758.8	3842	3603	4929.5	5841.5	4950.75	6616.5	4670.75	5810	7476.5	11515	241748	557367	38743.8	107242	7169.5	12323.8
CoV2-06	8733-2109	MR1LG	Day 21	4	33	100	95	10.3349	1116.8	4264.53	34.7759	29.1359	4.10367	3.51799	29.1429	57.1026	8.005	4.45	13	24803.5	19481	5314	78294	98238.8	4584	4307.75	18230	22546.2	18266.5	23275.2	18518	23109.5	14484	21635.2	335686	645966	210378	280442	7611.75	14201.5
CoV2-06	8733-2109	AL653J	Day 21	10	35	100	96	11.8652	1539.79	11884.3	47.216	37.4735	19.7835	13.431	42.3993	60.0011	10.3	2.79	15.4	659134	598138	5442.5	720026	677210	5967.5	6240.5	46259.8	59772	61081.5	77436	59992	67656	47491	52759.2	116056	264095	1.03448e+06	1.05695e+06	10102	28689
CoV2-06	8733-2109	DA219	Day 21	11	36	100	97	14.5787	1576.35	28116.4	33.4614	30.4646	3.78659	3.47348	74.2732	122.652	6.05	2.025	9.635	3277.75	3128	5217.5	329735	323824	4959	4677	15766.8	19115.2	16721	20569.5	17244.8	19957	13158.2	16902	461043	673135	507466	610452	10681	34333.5
CoV2-06	8733-2109	F970GQ	Day 21	5	37	100	98	8.28861	956.403	3777.24	41.0419	38.9707	8.28075	7.73809	46.7428	73.3539	4.55	14.415	11.28	3529.5	3124	5541	294732	544214	5378	5939.5	18246	35425.8	22004	48018.2	19527.5	45187.5	14890.2	29560.8	218038	411318	551910	826869	9648	35721.8
CoV2-06	8733-2109	AK192ID	Day 21	5	38	100	99	13.3929	1169.99	16095.4	32.3683	28.9124	3.15984	3.2595	28.8347	85.9396	6.615	3.35	9.81	3541.75	3016.75	5523	51438.8	83391.8	3940.5	3639.5	9223.75	14949.2	9202.25	14238	9250.75	11546.8	11208.2	17081	110093	214203	190092	324351	8198.5	13730.5
CoV2-06	8733-2109	R863BJ	Day 21	5	39	100	100	14.8276	1455.26	48974.6	40.7534	36.3751	8.06982	7.22497	30.6414	72.5897	7.44	4.3	12.9	4329	4077.5	5710	152382	294280	4592.25	4431.25	17081	28649.5	17057.2	34047.5	16665.5	30917.8	16411	22606	130332	291677	408804	655276	8172.5	23892
CoV2-06	8733-2109	UG202A	Day 21	5	40	100	101	16.7457	2069.09	66932.7	45.7256	40.6122	15.2253	13.0315	36.0823	57.5791	7.97	1.91	9.06	5449.75	6277	5542.5	275946	430835	4380.25	4441.75	20475	39611.8	26468	43559	25998.8	39948.2	22471.5	31857.5	319735	386803	586940	823342	8467.75	21665.5
CoV2-06	8733-2109	CCG034	Day 21	5	41	100	102	6.93595	1095.08	2113.82	23.5794	20.794	5.07191	3.81012	1.07211	3.87598	7.615	3.32	9.425	3488.5	2778.5	5485	3368.5	3819.5	4085	3480.5	3025.75	3869.5	2847.75	3168	3761.25	3078	4482	5703.5	38134.8	288902	4458.25	5481	7173.75	10954
CoV2-06	8733-2109	CDF003	Day 21	5	42	100	103	15.1166	2697.99	119085	61.6652	50.1059	33.4693	25.1386	54.4023	125.013	8.475	3.34	12.95	636511	694837	5657	701038	1105990	8878	15503.2	55029.2	90089.2	63616.5	109786	64263.2	105534	60347.5	88017.2	93592.2	288058	2.00794e+06	2089211	23310.5	202736
CoV2-06	8733-2109	SA37H	Day 21	10	44	100	104	5.70351	1277.44	11528.6	28.1942	25.096	3.60819	3.10867	16.2714	49.7535	6.915	3.82	8.045	3421	2982.5	5532	33716.2	22693	3904	3655.25	4839.5	4028	5567.5	5072.5	4817.25	4277	5221.25	5348.5	81929.8	365359	80952	60640	7817.25	13890.8
CoV2-06	8733-2109	AG182FA	Day 21	11	45	100	105	9.10617	1378.56	12015.2	42.7375	37.3004	8.51695	6.86478	30.9351	50.5736	6.96	1.705	6.775	4770.5	4419	5454	51610.2	54128	3974.5	3489.75	10558.5	12377.8	10300	12931	10119	11949.5	11113.2	13453.2	259834	485882	360044	390358	7839	16119.5
CoV2-06	8733-2109	V863NE	Day 21	6	46	100	106	17.9831	2690.13	250897	47.4643	41.9236	15.3927	14.4115	42.46	144.013	6.05	7.78	11.25	8904	8613.5	5813.75	503064	688962	6489	6435.25	24698	35998.2	24381.2	43849.5	25633.2	38437	31646.8	47740	307941	609273	778996	999492	10549.5	53128.8
CoV2-06	8733-2109	BM102A	Day 21	6	47	100	107	5.67403	1053.05	7392.27	27.9526	25.069	3.0673	2.94314	12.3849	57.7061	5.97	2.03	6.92	3431.5	2790.75	5419	44325.5	56613.8	4072	3732.75	6635	7899.5	7544.5	8832.5	6226	7829.25	8088.25	9777.25	268424	394244	157550	246278	8229.5	16360.2
CoV2-06	8733-2109	BY648BA	Day 21	6	48	100	108	18.7597	2584.63	242445	50.7485	44.0361	15.6822	13.7119	65.2714	130.944	10.2	2.83	15.4	12654.8	11157	5470.75	636865	781226	6260	6182.5	31858	41370.5	37167	49340.8	32611.5	46187.8	24137	34183.5	222998	568908	846288	998772	10725.8	37884
CoV2-06	8733-2109	BF824I	Day 21	6	49	100	109	11.8635	1773.14	135904	43.0571	37.1435	13.4475	11.2609	42.2198	103.71	7.905	2.63	9.7	6529	5444.25	5311	555432	653671	6059.25	5453.25	26924.5	48929.8	36570	59740	31473	55802.8	21598.2	33258.8	236190	383192	758044	985528	11169.2	50639.8
CoV2-06	8733-2109	BF136L	Day 21	6	50	100	110	12.8628	1201.78	12022.7	40.9697	33.8936	6.83441	6.17476	32.9994	79.4568	6.865	2.855	11.05	4512.5	4040	5547.5	54690.5	122010	4239.25	4186	9489.5	14722.5	11418.5	23287	10156.5	16853	13927	19357.5	174160	358695	226169	428596	7796.5	15707
CoV2-06	8733-2109	GI73MG	Day 21	6	51	100	111	23.6873	1858	32857.9	39.5521	34.067	6.76694	6.93396	46.27	72.8046	6.6	3.555	10.16	3396	2903.25	5460.25	76433.2	94930.8	4433.5	3820.5	11529.5	13985.2	13039.5	18174	12351	13636.5	12590.8	20188.2	354710	507854	310150	425774	7093.25	18407.8
CoV2-06	8733-2109	CA140G	Day 21	10	53	100	112	12.6783	1190.26	44568	47.4456	40.1161	21.5115	19.5723	36.5921	74.6156	3.635	2.855	25.55	41496.8	41686	5436.5	518471	727290	6629.25	6733.25	35470.2	46648.5	43434.2	59764.8	38665.8	59813.5	71877	88551.5	169106	267296	764002	867248	15671.2	57010.5
CoV2-06	8733-2109	BF902I	Day 21	11	54	100	113	28.1325	1659.7	7394.23	53.9274	45.5669	29.4379	24.7289	52.7463	124.48	7.9	2.675	9.235	437777	456246	5543.25	752131	755866	11319.8	11336.2	47886.8	63363.5	56815.5	67699.8	57663.8	72987	36118.2	40197.5	253276	445771	1.01019e+06	1.02639e+06	15095.5	46192.2
CoV2-06	8733-2109	FR119A	Day 21	7	55	100	114	14.4729	1462.31	7366.94	42.7075	37.9564	6.59969	6.42325	26.6411	64.0218	7.385	3.745	10.79	4308	4078.75	5356.75	138102	137050	4232.5	4033.5	12781	16529	13449.5	15340.2	12745	15334.5	11603	14044	318115	623466	425189	447995	7701	17981.2
CoV2-06	8733-2109	VL139A	Day 21	7	56	100	115	20.3107	1418.86	10234.6	34.9745	31.2628	4.23543	4.21509	16.797	36.0056	6.36	2.35	7.345	3398.75	2791	5579	77761.5	67319.2	3974.25	3518.25	6925.5	8359.75	7657.5	9702.5	7618	7242	15142.2	14713.5	174433	315191	155490	191768	6864	13344.5
CoV2-06	8733-2109	BF842I	Day 21	7	57	100	116	12.7235	1320.11	5677.73	34.8591	30.3907	5.22634	5.29286	25.4968	66.1973	6.33	3.01	9.36	3285.75	3001.5	5642	22773	41234			7193.75	9910.75	6657	8855	5987.75	8385	10491.8	13951.5	198912	380966	123936	180525	6347.75	9596.25
CoV2-06	8733-2109	R948DN	Day 21	7	58	100	117	28.3431	3201.59	417343	59.2401	48.4078	32.1579	22.6989	56.9108	92.0813	11.8	3.775	17.45	927447	976860	5418.25	1252809	1.36047e+06	29904.5	26811.8	60631.2	90309.2	75256.2	109794	79659	103962	57306.8	77368	122786	250992	1.41559e+06	1.5631e+06	129235	354148
CoV2-06	8733-2109	AM359J	Day 21	7	59	100	118	18.9721	1427.67	54383.5	53.6374	44.8954	12.8798	10.0626	38.9743	108.604	7.13	3.5	9.445	14647	12295.8	5691.5	164010	230126	4181.5	4372.75	20694.8	31912.8	24844	32445.8	24370.5	30242.2	21393.5	25557.2	294935	561692	588122	696178	7360	15807
CoV2-06	8733-2109	BB304H	Day 21	7	60	100	119	9.4512	1559.73	63919.5	37.182	33.7855	5.43074	5.48212	41.4779	111.303	7.89	1.06	7.38	3503.75	2904.75	6155	96173	96702	3825.75	3466.5	10281.5	13527.8	11649	14310.8	10022.5	12973	16410.8	19873.5	252256	363257	306537	337963	7454	13776
CoV2-06	8733-2109	AT760A	Day 21	8	64	100	120	13.6234	1622.24	23938.4	54.5462	46.2165	22.8231	16.3106	55.7923	82.6801	9.915	4.87	14.95	194987	186252	5364.25	742308	722416	8090.5	7887.5	47146	58423.5	46990	55877	43662.5	50191.8	48623	45641.5	325909	576312	846914	925447	13227.2	39805.5
CoV2-06	8733-2109	EI85OD	Day 21	8	65	100	121	12.8942	2623.33	781477	56.8349	44.7861	33.9713	24.5882	72.3414	103.128	8.895	3.12	13.35	1.20832e+06	1353793	5765.5	1.47809e+06	1697677	199484	191448	73365	100438	57221.5	81192	71185.2	87914.5	30429.8	43415.5	149649	285748	2.09304e+06	2.1108e+06	1.19146e+06	1.28466e+06
CoV2-06	8733-2109	H15C156	Day 21	8	66	100	122	10.6015	1236.58	21267.2	31.1872	27.1528	3.17893	3.05167	33.0266	56.1613	6.735	3.005	10.15	3371.5	2509.25	6031	24566.5	38918	4149.25	3655.25	6020	8607.25	7841	8890	7901.5	9123.25	9655	14889	249360	640598	92766.2	191468	7539	12580.2
CoV2-06	8733-2109	AV197B	Day 21	8	67	100	123	8.90651	1320.47	6277.38	47.3237	42.8782	14.5254	13.2007	61.9396	88.5849	7.545	11.465	19.95	3404.75	2833.75	5714	177322	210555	5702	4193.25	11975.2	16278	12723	16097	12165.5	17325.5	15193	19128	263172	634650	449060	510067	7156.75	17504.5
CoV2-06	8733-2109	BC541G	Day 21	8	68	100	124	16.643	1204.41	47988.7	51.2607	42.7346	21.5573	18.8672	39.2283	191.015	7.43	2.305	11.55	39202.8	48916	6369.5	163128	189278	4394.25	4245.75	21664.5	32966.5	25842.5	32064.8	22968.8	28164.5	19241.5	26647.5	92143.2	194248	675720	740655	8284	15144.2
CoV2-06	8733-2109	SZ176B	Day 21	8	69	100	125	8.58075	1211.39	59102.1	50.9519	44.1787	16.5066	14.7617	48.2542	90.6152	7.615	4.065	10.65	5246	5117	5447.5	237047	307226	5004	4340.75	17402	27075.5	22985.8	26958.8	22237.5	28364.5	17386.5	22963.8	185897	462958	681572	720218	9043	18106.5
CoV2-06	8733-2109	BM162K	Day 21	9	73	100	126	15.3567	1342.51	441604	43.8987	39.42	9.85008	8.87937	29.2809	54.735	9.17	4.29	12.35	4167	3676.5	5611.5	349625	526044	4556	4733.75	19127.5	33196	24371	35586	21904	36185.5	15694.8	23865	157861	246924	482461	705850	7802	23745.5
CoV2-06	8733-2109	CDJ069	Day 21	9	74	100	127	25.8854	3559.11	170409	58.6902	49.1404	19.8147	16.1106	46.7286	103.66	8.36	3.365	11.7	44105.8	65454.8	5571.5	1.13602e+06	1.36588e+06	21868.8	24538.2	44607.5	65310.5	60193.5	76621	54943.2	71319.5	57181.2	69723.5	251239	421673	1.09889e+06	1326901	20968.2	73238.5
CoV2-06	8733-2109	CP19A	Day 21	9	75	100	128	28.1122	3647.89	101995	56.5537	47.9705	26.7919	23.2624	45.1296	95.9694	8.255	4.705	12.7	11240	9312	5136.5	756886	908880	10164	11451	40621.8	68999.5	48930.2	70183.5	49022.8	71836.5	50122.2	66331.5	195150	292960	956268	1.19135e+06	26234.5	116236
CoV2-06	8733-2109	AT695B	Day 21	9	76	100	129	12.8632	1673.44	62109.4	49.3246	44.014	14.5521	13.0007	47.5956	82.0152	12.235	8.935	22.65	5184	4030.25	5479	365263	506273	5021.5	4716	21383	35528.8	27150.2	36097	19594.2	29587.5	23300.2	34564	194833	383872	649999	820226	8625.5	32076
CoV2-06	8733-2109	M14733	Day 21	9	77	100	130	16.7199	1469.84	17116.1	46.665	41.1974	11.961	10.6768	43.9378	118.199	7.82	8.82	14.8	4434.75	3849.25	5570	147294	226744	4201.5	3843.25	15635	22020.8	17773.5	27458.5	18497.5	25720.5	17199	23530.8	89918.5	276625	392494	471274	6072.5	13844.2
CoV2-06	8733-2109	AT871B	Day 21	9	78	100	131	18.7359	1948.22	29734.2	44.8001	38.6445	7.4413	6.41949	24.9093	59.9551	6.22	3.62	9.36	5082.25	4249.5	5369.5	146275	259910	4137	3893.75	15824	21876	17199.5	27949.2	14574.2	23322	14583	22554.5	197151	363532	428055	614797	12960.2	35478.8
CoV2-06	8733-2109	UG272A	Day 35	1	1	100	132	7.15382	3054.19	65762.7	69.808	53.5828	42.643	32.6038	93.6728	114.312	12.75	5.72	18.8	883245	1.04729e+06	5804.75	1.49537e+06	1475488	183806	162152	69124	70142.8	72281.2	82343	71194.5	64727	66956.8	69552	520165	511064	2.05602e+06	2.03639e+06	857695	971776
CoV2-06	8733-2109	FR120A	Day 35	1	2	100	133	13.7337	4603.23	104025	69.539	52.4634	53.1019	38.7341	71.2976	143.384	12.95	4.205	18.5	370134	367762	6157	1.32486e+06	1.26663e+06	107182	78929	33676.2	31223.5	57505	63506	73562.8	84835.2	30716.5	33124.8	220812	274990	1.79758e+06	1.73081e+06	1111909	1.12574e+06
CoV2-06	8733-2109	H15C133	Day 35	1	3	100	134	24.075	4799.07	223729	77.3342	59.0551	46.4351	33.6576	85.111	128.513	15.9	5.26	22.7	102958	98517.8	6318.5	1.12771e+06	977357	46862	33824.5	58706	74761	61061.8	76595.5	77577.5	64346.5	30241.5	34377.8	445408	648234	1.4719e+06	1.50077e+06	345081	364208
CoV2-06	8733-2109	CDF008	Day 35	1	4	100	135	33.6683	4765.42	188230	81.5917	59.3072	59.3433	42.9992	93.302	155.098	12.2	4.39	18.15	642035	633587	5521.5	1346120	1.33076e+06	54168.5	28556.2	69893.5	75317	78663.2	89874.2	67318	78077.8	33586.8	33331.8	434389	523932	1.88157e+06	1774743	499087	344777
CoV2-06	8733-2109	E1040E	Day 35	1	5	100	136	28.6798	7667.32	61401.5	80.1865	59.4455	51.818	37.8966	104.27	207.098	19.45	6.825	25.9	974972	1057884	5852.25	1230943	1.10789e+06	97397.8	68099	73748.5	83827	92933	106552	85881	109783	46580.8	58474.8	706213	609277	1.73673e+06	1757443	425993	566837
CoV2-06	8733-2109	BA992L	Day 35	1	6	100	137	14.5035	6051	147130	80.4512	59.7458	53.3014	41.7848	113.487	188.225	19	5.81	25.65	385521	381531	5838.5	962274	814116	47396	36395.2	57675	54935.2	63322.5	67075.5	1.88494e+06	2.04698e+06	99039.5	107490	159492	204458	2.50792e+06	2.46881e+06	781016	865511
CoV2-06	8733-2109	FR204A	Day 35	10	8	100	138	24.8594	6180.94	73709.2	80.4317	60.7537	46.9918	34.403	79.124	141.668	16.05	3.95	20.55	357889	423918	5780.5	1.33689e+06	1.51899e+06	89465	102266	68538.8	84605	83509.8	92133.8	69013.8	87926	62629.2	61570.5	167018	224476	1.76482e+06	1.95666e+06	396454	683666
CoV2-06	8733-2109	CP778	Day 35	11	9	100	139	18.8143	7026.34	88097.7	76.2044	58.1031	53.5821	39.9514	84.8038	153.751	21.8	8.53	28.35	172416	139759	5702.75	1.23659e+06	1405454	63291.5	50178.8	58379.5	65633.5	72305	69556.5	60361	64967	60958.5	59653.5	266880	352621	1.49051e+06	1.51601e+06	219725	287769
CoV2-06	8733-2109	BM507B	Day 35	2	10	100	140	18.9071	6386.12	55729.5	77.9207	58.4754	49.079	36.9941	69.5757	154.054	18.4	7.45	28.3	277498	266223	5927	1.12061e+06	1.21716e+06	42573	32521.2	61749	62757.5	76483.5	73928	47789.5	56578.2	49539.2	51953.5	177388	223530	1.43671e+06	1.46511e+06	157086	194740
CoV2-06	8733-2109	H15C125	Day 35	2	11	100	141	22.5507	4099.96	50069.2	71.3916	56.0761	42.8288	31.4139	79.8344	156.591	16.4	6.21	22.4	132073	118190	9008.75	1.09053e+06	1.19585e+06	24987.2	25889.5	44297	49207	55549	69669	62739	70759.2	52106.5	65768.2	246542	502810	1.23808e+06	1.25037e+06	84927.8	153614
CoV2-06	8733-2109	CDG025	Day 35	2	12	100	142	25.6951	3804.07	49045.2	77.4	57.9035	46.9383	33.5102	130.325	169.143	14.85	4.455	20.25	141788	119608	5811	873317	1.01635e+06	23279.8	16669	39820.2	48566.5	52777.2	50803.5	51243.5	51123.2	50425.5	45364.2	391254	524811	1121759	1.21007e+06	121726	169634
CoV2-06	8733-2109	CDE045	Day 35	2	13	100	143	16.5327	5187.6	34884.9	83.0898	62.6359	61.953	44.639	91.8151	143.807	16.6	5.595	25.8	353912	372495	6062.75	1.48293e+06	1.5552e+06	128686	85918	54897.2	57965.5	82993	69392.8	83106.8	83041.8	68916.8	69781	226211	290416	1.63542e+06	1758568	605493	598289
CoV2-06	8733-2109	FR238A	Day 35	2	14	100	144	14.042	5099.48	31963.4	70.2912	53.987	46.5243	33.6488	95.2512	133.592	15.1	5.075	20.5	827188	783802	6458	1.7569e+06	1.46674e+06	193127	182422	85146.5	68602	88595.5	89268.2	82036.8	90659.5	82680.5	85531.5	291764	356104	1931856	2016853	855137	926926
CoV2-06	8733-2109	CO374	Day 35	2	15	100	145	11.4701	3003.19	177333	65.0415	50.5576	50.1042	36.1537	107.882	125.101	10.95	3.45	14.65	489959	493658	5692	1.10926e+06	1.22895e+06	116908	73910	45632.8	37429.2	46359	49608.5	60671	55044.2	60323.8	59889.5	500536	543838	1.88957e+06	1.92817e+06	828370	1.01767e+06
CoV2-06	8733-2109	CP56A	Day 35	10	17	100	146	19.5147	4549.38	163705	80.8766	60.8799	62.362	45.513	108.198	164.703	13.75	4.925	24.35	363638	533935	5760.25	1.5983e+06	1.57854e+06	186716	196370	73112.5	83901.5	81371	98378	72714	96113.5	34519.2	43104.2	149787	195492	2015677	2.21903e+06	715882	960110
CoV2-06	8733-2109	15C102	Day 35	11	18	100	147	23.0526	5151.43	292674	85.0441	63.2482	52.3292	37.4543	95.8094	179.335	16.2	6.49	24.65	489048	471240	10869.5	1.57345e+06	1.54812e+06	330659	284351	72585.8	74733	80559	75589	61061.5	64252.2	43508.5	51984.8	641397	752012	2.10576e+06	2099547	788146	896632
CoV2-06	8733-2109	H15C115	Day 35	3	19	100	148	22.8237	6826.01	335731	83.1142	61.7101	56.4208	43.7955	65.3361	110.562	18.2	5.875	23.15	62676	60294	7634.75	1.46228e+06	1.04923e+06	54838.2	38184.5	59268.5	56005.8	70409.8	77901.8	59881.5	57051.5	61230.5	56154	177463	332644	1.52642e+06	1.5544e+06	307608	379401
CoV2-06	8733-2109	UG245A	Day 35	3	20	100	149	23.3279	5422.6	58900.6	81.4069	60.5113	40.2697	29.2401	76.6539	121.114	16.85	5.98	25.7	244913	259024	6105.75	1175348	1.32403e+06	45883	34903.2	61092.2	56344.5	57914	66385.5	93143	84784.5	45046.8	49699.8	312118	355134	1.52686e+06	1.5025e+06	270265	363874
CoV2-06	8733-2109	SZ114I	Day 35	3	21	100	150	19.0172	5039.92	60106.6	85.3605	63.9946	58.4321	44.4039	126.492	194.92	26.55	9.595	35	463482	457867	6489	1.5308e+06	1721399	220982	174116	65714.8	68530.5	81994	98249	86277.5	93578	51368	60172	234949	300774	2.08479e+06	2.10349e+06	809468	926102
CoV2-06	8733-2109	AM262L	Day 35	3	22	100	151	17.114	4722.49	44414.1	80.0299	60.1735	52.4496	41.8356	105.771	162.178	22.05	8.565	32.4	290420	239622	6089	1.40383e+06	1.2789e+06	53349.8	31262	63579.8	63404	78290	65511.5	97617.5	81963.5	80584.8	76572	170081	304630	1617930	1.63493e+06	406752	490351
CoV2-06	8733-2109	AV164B	Day 35	3	23	100	152	24.8738	5506.55	18488.4	86.4127	65.5632	49.2089	35.7204	92.138	148.543	10.795	5.14	40.05	636589	616049	6429	1.62973e+06	1.69201e+06	109822	75538.5	62077.8	72327.5	67862	91397.5	73010.5	66349.8	69314.8	72408	273514	439454	1.74661e+06	1.73243e+06	716243	703966
CoV2-06	8733-2109	BD986IG	Day 35	3	24	100	153	21.907	6691.3	36133.6	84.3942	63.3239	46.8378	35.2471	82.9423	116.212	11.5	4.21	17.6	30287.8	41916.5	6061.5	1.12115e+06	1.14117e+06	34098.8	24127.2	42411	44936.5	45511.8	60831.8	66352	68037.8	48735.5	56557.2	211145	638955	1.23862e+06	1343534	155194	209871
CoV2-06	8733-2109	FR157	Day 35	10	26	100	154	20.2806	5223.08	11105.9	86.9577	63.4492	46.998	35.4078	84.6055	108.954	20.25	8.445	29.45	688770	783864	6496	1.66818e+06	1.55144e+06	195984	168428	93073.2	113050	113468	102280	98325.2	95793.2	92927.2	99276.5	120232	138396	2.01544e+06	2.14383e+06	770502	873511
CoV2-06	8733-2109	JR16GB	Day 35	11	27	100	155	19.2098	4015.46	7478.79	83.968	61.5535	45.1407	32.3749	125.081	145.755	15.85	5.365	23.55	455426	564362	5595	1.4269e+06	1.34713e+06	90915.5	79653.2	48765.2	58778	50354.5	77952.2	68340	91723.8	229562	55362.5	389026	661672	1975918	1.93348e+06	637276	655998
CoV2-06	8733-2109	H15C131	Day 35	4	28	100	156	14.5603	3012.69	27678.1	72.4204	57.2127	32.2482	22.4464	81.5486	109.711	14.35	5.04	21.25	462516	539248	6639.75	1.37897e+06	1.54324e+06	127681	138258	61373.8	85633.5	59243	89965.8	69547.8	78962	53151.5	66014.2	709396	800671	1.89462e+06	2.12232e+06	477268	798390
CoV2-06	8733-2109	AK418FA	Day 35	4	29	100	157	15.2993	4110.43	28804.9	67.8598	52.7305	48.8017	34.8416	85.6621	130.35	13.6	5.385	20.85	581025	581052	5325.75	1.27485e+06	1.51045e+06	102020	134774	54404	68944.5	66208.2	98645.5	46957	69193.5	39864.5	46775.2	388282	534991	1507862	1.90007e+06	706460	1069526
CoV2-06	8733-2109	FR272	Day 35	4	30	100	158	30.0087	4363.59	54268.4	60.2814	49.8408	32.9392	23.3875	59.6389	129.852	9.975	4.62	16.1	7919.75	12430.5	5411.25	545037	805176	6361.75	14513.2	32810	51240	33087.5	65362.2	26559.5	66006.5	16133	26039.2	689199	664048	864022	1516333	42688	331655
CoV2-06	8733-2109	CX622	Day 35	4	31	100	159	27.96	3820.12	41418.4	82.3292	61.9422	61.1572	43.4395	90.1944	138.828	16.85	5.955	25.55	861774	1.07107e+06	5342.75	1.84608e+06	1931956	251518	329672	88907.5	111650	106521	114541	81982.5	102064	46408	55029.2	339244	399857	1.96789e+06	2.20646e+06	857584	1291521
CoV2-06	8733-2109	DU18C	Day 35	4	32	100	160	26.5596	4723.46	32756.2	85.7068	64.6803	52.2608	38.5417	117.227	177.161	19.3	5.86	27.05	249099	276859	5607	1863132	1834697	192608	256730	67017.5	84881.5	85362.5	100797	86637	105601	58481	66688.8	612887	659508	1.91926e+06	2.24207e+06	849918	1.23008e+06
CoV2-06	8733-2109	MR1LG	Day 35	4	33	100	161	39.2733	5898.73	29536.5	72.938	57.5703	29.671	21.074	122.164	188.97	20.95	11.095	39.35	223694	245301	5533.75	1.08734e+06	1452800	24222.5	39354.2	78014.5	96797	58235.5	86007	74232.5	95439	49591	68683.2	520082	669186	1192576	1.70898e+06	190066	643362
CoV2-06	8733-2109	AL653J	Day 35	10	35	100	162	24.2224	3768.81	44064	75.6272	54.8479	51.633	37.5585	94.8865	114.187	17.25	9.3	28.8	1.12204e+06	1125531	5830.25	1480458	1.52058e+06	24460.2	29542	87204.5	93375	83620.5	94681.8	92965.5	95178.5	50862.2	58190.5	104081	186407	1.64032e+06	1780601	399363	545975
CoV2-06	8733-2109	DA219	Day 35	11	36	100	163	24.5541	6394.91	41065.1	81.9357	60.0147	54.1987	42.0773	86.2835	126.307	16.25	5.41	24.25	379212	458744	5810.25	1683480	1.75257e+06	175520	152298	55959.8	73526.8	84031	99065.2	79731.5	80130	61426.5	77317.5	345486	441191	1.9392e+06	2038321	881496	907656
CoV2-06	8733-2109	F970GQ	Day 35	5	37	100	164	20.0857	4879.57	41840.5	81.8069	62.585	53.4293	38.892	79.551	160.202	17.4	6.95	26.05	373756	673972	5882.25	1.72037e+06	1782615	110630	149608	77093	92904.8	81083.2	102656	68258.8	90546.8	69166.2	78552	210662	272086	1.82432e+06	2.21244e+06	875428	1305692
CoV2-06	8733-2109	AK192ID	Day 35	5	38	100	165	20.3912	4390.64	25332	79.3989	61.3616	42.4332	31.1446	107.348	161.506	18.6	7.92	31.05	128093	261966	5884.25	1.34383e+06	1689434	52720	121897	60253	66098.5	67941	100520	58340.5	77455	72620.5	87052.5	201059	255337	1580497	2.08235e+06	687330	1225960
CoV2-06	8733-2109	R863BJ	Day 35	5	39	100	166	30.7659	5215.15	36343.3	83.2281	62.8036	56.9408	41.9226	68.4479	132.283	14.65	4.46	21.7	301868	533714	5572	1777164	1.76344e+06	100484	209466	81353.2	98816.5	95832	103082	86790.8	97895.2	76559.8	87491.2	170825	203564	1.65189e+06	2.11051e+06	618391	1.07318e+06
CoV2-06	8733-2109	UG202A	Day 35	5	40	100	167	21.7739	4066.19	26636	85.2919	63.5389	45.077	32.1354	89.4571	179.85	18.35	9.785	26.75	458538	674860	6049.5	1265382	1472258	110747	223258	54679	72262.5	71855.5	85102.5	69016	94159.5	67604.5	82256.8	266004	290336	1816955	2.2282e+06	962562	1411887
CoV2-06	8733-2109	CCG034	Day 35	5	41	100	168	20.8268	2417.5	12567.8	47.2657	41.9841	13.6427	10.9339	62.2843	120.268	9.105	4.115	13.3	4882	6383.75	5556	284876	472894	4678.25	4595.5	24389	42583	26045	47062.2	20548.8	46498	25889.8	42592.8	150648	421760	577120	938038	19269	150174
CoV2-06	8733-2109	CDF003	Day 35	5	42	100	169	13.7734	4412.94	97350.6	68.4115	51.6996	55.6137	39.6701	86.3947	179.053	16.05	5.21	23.5	855652	1.20914e+06	5706.25	1.3753e+06	1507489	167648	402954	69512	80852	75863.5	90504.5	100124	105272	49674.8	55720.5	108696	189458	2.21486e+06	2614439	762962	1.44844e+06
CoV2-06	8733-2109	SA37H	Day 35	10	44	100	170	26.6318	5437.42	62667.9	71.1637	55.8702	46.6817	35.9124	56.7303	122.101	12.95	3.125	16.1	121139	103996	5613.75	950921	1023750	74153.2	52921.8	51433.5	69096	45740	69552.5	48845	63552.5	22889.8	26120.2	183494	474120	1460581	1.5883e+06	158036	366363
CoV2-06	8733-2109	AG182FA	Day 35	11	45	100	171	22.2309	3945.41	57415.8	80.7639	59.9845	55.3508	37.1789	62.002	80.4232	13.35	4.38	21.05	365985	327468	6006.25	1.39514e+06	1433671	134080	97592.5	74623.8	74400.5	81940	65597.5	84911	65604.2	49876.5	49547.2	422156	481402	1762568	1.69485e+06	668708	745883
CoV2-06	8733-2109	V863NE	Day 35	6	46	100	172	29.7157	5590.77	108070	79.9225	60.9011	54.8042	40.3936	83.7906	160.787	14.7	2.86	18.3	526656	686682	6204.75	1.37222e+06	1.38764e+06	383646	605382	71641	98150.5	95257.2	113860	79550	94226.8	44829.5	55798.2	204384	353096	2.27736e+06	2.61932e+06	791106	1.3634e+06
CoV2-06	8733-2109	BM102A	Day 35	6	47	100	173	25.6981	4980.67	128469	69.2601	54.4382	43.4574	31.3739	45.1798	100.925	11.65	5.925	16.85	68103	81117	5573	1.25136e+06	1.60092e+06	71370	84156.2	58847	70536.8	60733	89774.8	59017.8	92560.5	52545	69159.8	547443	680022	1471381	1.73863e+06	239974	514948
CoV2-06	8733-2109	BY648BA	Day 35	6	48	100	174	31.2305	5388.36	60893	84.4706	62.9579	53.8301	40.5473	72.929	94.7315	19.95	6.065	31.15	550836	682534	5718.5	1689617	1770685	322826	373242	85099.5	87242.5	101479	95165.2	102967	113525	42840	56269	238906	315108	2.10742e+06	2330229	915070	1.19146e+06
CoV2-06	8733-2109	BF824I	Day 35	6	49	100	175	26.6976	4185.78	56419.3	84.2966	62.3966	32.987	23.8746	53.608	88.3933	18.5	5.675	25.35	367025	494374	5711	1806664	1727859	149023	208974	68273.5	80519	86544	98450	85203.2	90394.5	64042.5	76501.2	178512	225826	1.92926e+06	2300754	567433	1.03471e+06
CoV2-06	8733-2109	BF136L	Day 35	6	50	100	176	27.3288	4857.2	18325.2	76.3246	57.9087	26.3791	19.3487	61.3139	126.119	15.5	4.84	21.85	241000	333820	5645	1.25417e+06	1.59489e+06	26125.8	51204.5	67142.5	83092.5	48288.2	67773.2	53831	93591.8	53982	68421	237756	380874	1.35951e+06	1.81039e+06	261538	721542
CoV2-06	8733-2109	GI73MG	Day 35	6	51	100	177	30.9191	4744.84	50217.3	80.1809	59.8585	55.9419	43.0803	35.7079	80.923	15.8	4.495	23.95	151204	249372	6095	1.46775e+06	1.359e+06	78634	135452	56181.2	63084.8	63595	88143	70020.5	90868.2	59815	74439.8	257364	332430	1.70868e+06	2082951	487468	989824
CoV2-06	8733-2109	CA140G	Day 35	10	53	100	178	22.9307	4064.41	37171.7	72.7866	55.2434	58.2213	44.0079	44.3684	112.318	15.9	6.595	23.05	662918	765562	5944.5	1.56915e+06	1.5485e+06	106957	113301	98933.2	91264.5	90546.2	107750	89703.8	96888.5	84112	92415.8	188078	202036	1640183	1.7355e+06	562019	742352
CoV2-06	8733-2109	BF902I	Day 35	11	54	100	179	26.0672	4893.74	24456.6	83.6188	61.7066	58.0074	41.1728	65.2978	142.853	15.65	4.99	22.45	749698	765330	6182.25	1.56675e+06	1.94672e+06	156076	145784	64791.5	78210.5	65785.8	83324.2	82696.2	106621	79090.2	81642	203076	248479	1.89419e+06	2.08968e+06	820054	974790
CoV2-06	8733-2109	FR119A	Day 35	7	55	100	180	11.5179	3267.82	32081.6	69.9571	52.9834	35.0283	23.4582	66.4912	106.032	13.05	6.2	19.9	344543	466182	5995.25	1.3982e+06	1.47823e+06	71923.8	88517.5	62014.2	64717.2	67431.2	94879.5	72310.5	100064	59079.2	76064.2	324332	400388	1.70679e+06	1976149	390435	756282
CoV2-06	8733-2109	VL139A	Day 35	7	56	100	181	14.2036	2446.86	24442	67.3142	53.6728	46.3019	34.3173	61.3863	106.21	10.79	5.88	20.55	21729.8	60305.2	5495	1.02106e+06	1.28725e+06	45644	61971.2	44146.5	67205	65222	85957.8	61421	74290	26414.8	29795.2	305034	430248	1348321	1640608	230916	563092
CoV2-06	8733-2109	BF842I	Day 35	7	57	100	182	20.1998	4764.08	67793.9	73.6817	57.4522	54.9959	40.8808	89.0546	136.784	13.85	9.365	30.9	235984	299392	5782.5	811481	699578	81366	92407.2	55691.2	70152.8	52720.5	74703	53363	74604.8	29631	37646.2	546381	539806	1620541	1846042	445231	744601
CoV2-06	8733-2109	R948DN	Day 35	7	58	100	183	28.7705	5822.18	51244.2	78.8856	60.2689	63.3773	48.5799	104.391	140.477	15.2	9.085	28	1308147	1.38591e+06	5739.25	1795269	1825204	379316	442248	86407.8	74311.5	65644.5	79795.5	98950	122498	34368	42696	262486	291694	2.25842e+06	2526304	998336	1367138
CoV2-06	8733-2109	AM359J	Day 35	7	59	100	184	21.9687	3828.52	185840	71.0351	55.171	49.2661	36.3184	104.254	138.36	12.55	12.06	20.4	194330	195330	5744	1.44497e+06	1566992	82548.5	95148.2	55598.2	71583.5	55907	70436	66597	57324.8	39550.2	45754.8	546462	570848	1794025	2107184	412291	761962
CoV2-06	8733-2109	BB304H	Day 35	7	60	100	185	24.6466	2578.88	158871	71.7552	56.5782	46.7495	33.4335	66.3218	113.653	12.5	12.165	21.2	193654	207956	6166.5	1204489	1.39401e+06	77436	73263.8	59377	58833.2	64503	70054.8	57677.2	81722.8	51074.2	54774	516248	577988	1691573	1.78385e+06	482118	654412
CoV2-06	8733-2109	AT760A	Day 35	8	64	100	186	21.6664	3590.88	52343.1	72.7509	56.9823	54.1506	41.0102	120.615	163.079	14.25	5.555	23	808698	958496	5696.5	1.62492e+06	1531945	154411	177555	66947.5	84799	75689	80598.2	74948.5	83710.5	39924	41885.2	255830	393751	1890298	2.15185e+06	641556	916921
CoV2-06	8733-2109	EI85OD	Day 35	8	65	100	187	27.9912	4283.02	82576.3	75.8762	56.413	58.0772	42.757	59.6857	91.0327	12.1	4.025	15.15	1.11135e+06	1.25085e+06	6354	1734578	1809645	243608	301652	61743.5	70624.5	93681	86332.5	103079	117703	73568.5	71894	97530	126996	2144541	2373073	1.13668e+06	1.42395e+06
CoV2-06	8733-2109	H15C156	Day 35	8	66	100	188	20.8864	3171.25	48244.4	68.3994	53.5494	51.0484	36.0353	96.6386	144.859	15	8.075	23.9	44632.5	57605.8	5948.25	1047009	1.15618e+06	23692	29629.5	61224	83590.5	61415.2	85312.8	99400.5	124662	60187.8	70890	469144	543186	1431261	1.65918e+06	220723	508666
CoV2-06	8733-2109	AV197B	Day 35	8	67	100	189	18.6344	5077.23	79070.5	72.4672	56.4562	50.409	36.9489	111.27	172.927	13.3	5.535	22	267140	375375	6437	1.65495e+06	1.74511e+06	138425	176086	43740	40906	80899.8	85188.8	64944	79777.5	69735.8	68829.8	288042	310832	1801345	2.05542e+06	535085	851650
CoV2-06	8733-2109	BC541G	Day 35	8	68	100	190	21.327	2706.68	78489.1	70.8144	54.8991	51.7393	33.0353	108.767	171.666	11.9	4.3	18.05	432280	526784	6660.25	903858	1.13119e+06	10848.8	12798.8	48786	60138	60230	70097.8	70623.2	86731	47414	62420	178814	195289	1399283	1645930	100164	284059
CoV2-06	8733-2109	SZ176B	Day 35	8	69	100	191	16.8591	3352.01	130296	75.9469	57.8469	29.7567	21.7541	91.9741	149.9	14.1	4.265	21.15	506852	548234	5818.5	1688001	1834592	112144	143146	77664.5	82105	96877.2	109020	84903	84867.5	54606.8	65419	283062	421672	1.88412e+06	2.20403e+06	658912	975552
CoV2-06	8733-2109	BM162K	Day 35	9	73	100	192	14.6631	2779.35	67645.7	70.3076	55.4732	45.3967	32.4485	95.8561	171.423	16.15	3.935	22.6	271854	358332	5713.5	1.18252e+06	1330289	66887.2	104710	65655.5	87604.2	67583	79939.5	83795.5	95879	62616	75334.8	139260	206336	1.58251e+06	2.03186e+06	267494	710875
CoV2-06	8733-2109	CDJ069	Day 35	9	74	100	193	19.4418	3750.4	65752.3	46.6849	38.1588	40.4615	31.2587	72.0457	110.054	13.9	7.465	21.45	192770	225850	6197	1337257	1506860	92163.5	125998	54594	71388.5	54914.5	67363.5	61137.8	89710.8	68119.5	76872	266173	352196	1.69948e+06	2004120	138878	448371
CoV2-06	8733-2109	CP19A	Day 35	9	75	100	194	19.0034	5549.56	126764	63.5906	49.6828	61.5027	46.2981	75.8924	91.329	14.95	5.96	22.3	375962	467935	6464.5	1.27341e+06	1.32628e+06	202934	278822	80405	85607	85251	89073.5	84973.5	89902.5	58107.8	65350	126725	151614	2197069	2501969	672036	1.07066e+06
CoV2-06	8733-2109	AT695B	Day 35	9	76	100	195	14.7649	4176.38	202276	61.9919	49.3451	60.7508	46.6579	76.6194	104.698	22.65	7.63	29.25	400274	450386	5916.25	1.57575e+06	1494537	176908	230460	73858.5	88289.2	77370	93700.2	84460.2	99842.5	42412.8	51328	226354	305558	2101333	2.36419e+06	545698	833544
CoV2-06	8733-2109	M14733	Day 35	9	77	100	196	16.1678	4195.22	454434	63.517	49.3569	51.8221	39.217	71.0705	123.137	16.45	5.49	24.5	297154	413761	5750.25	1.47832e+06	1647186	74216	124348	80872	94069	78712.2	81631.2	77838.5	93729.5	51363.5	61428.8	197339	246512	1797043	2137666	317912	689616
CoV2-06	8733-2109	AT871B	Day 35	9	78	100	197	14.8146	5471.52	124965	64.045	51.2314	26.3343	17.6596	68.9642	104.095	17.05	5.365	24.85	405346	353802	6209.5	1277900	1.46411e+06	53577.8	67914	53284	54559	65650.2	69990.2	64645.8	66325.2	54273.8	60117	209604	251002	1832115	2.10264e+06	305944	637023

## Sheet: Figure 7b
Figure 7b
S-specific IgG titers
	Groups	1 µg D614 + 1 µg B.1.351 CoV2 preS dTM-AS03																								1 µg D614 CoV2 preS dTM-AS03
	Hamster ID	739	740	741	742	743	744	745	746	836	851	854	833	842	829	835	845	1690	1685	1675	1678	1692	1698	1687	1689	723	724	725	726	727	728	729	730	827	838	826	834	849	831	846	839	1680	1677	1664	1686	1671	1695	1665	1659
	D0	2.35218	2.35218	2.35218	2.35218	2.35218	2.35218	2.35218	2.35218	2.35218	2.35218	2.35218	2.35218	2.35218	2.35218	2.35218	2.35218	2.35218	2.35218	2.35218	2.35218	2.35218	2.35218	2.35218	2.35218	2.35218	2.35218	2.35218	2.35218	2.35218	2.35218	2.35218	2.35218	2.35218	2.35218	2.35218	2.35218	2.35218	2.35218	2.35218	2.35218	2.35218	2.35218	2.35218	2.35218	2.35218	2.35218	2.35218	2.35218
	D21	3.49568	3.12808	3.38614	3.55328	3.54407	3.59251	3.71759	3.79106	3.73392	3.94438	3.29929	3.10312	3.60271	3.36399	3.22531	3.74788	3.77276	4.04474	3.09202	4.03121	3.48841	2.74507	3.64542	3.39146	3.23603	3.76967	3.04571	3.50147	3.54432	3.57264	3.59196	3.60195	3.35218	3.87152	3.33244	2.83569	3.36847	3.086	3.32139	2.80686	3.07882	3.70217	2.35218	2.82151	3.10789	2.97543	3.08278	2.8657
	D35	5.2182	5.13559	4.85106	5.09073	4.94067	5.35832	4.97513	4.96991	5.27501	5.21498	4.93536	5.07625	5.5218	4.91574	5.11273	5.19395	4.98054	4.87315	4.84779	5.49004	5.17733	4.44383	5.3285	4.75105	5.00841	5.33183	4.83027	5.04891	5.17144	5.01283	5.15526	4.92806	5.27576	5.28435	5.07447	4.9343	5.27575	5.29931	5.41688	5.03636	4.76969	4.79906	2.97909	4.17354	5.07587	4.99571	5.31295	5.1882
[truncated: 48 more columns]

[truncated: 13 more sheets: Figure 7c, Figure 8a, Figure 8b, Figure 8c, Figure 8d,  Supp Figure 1a, Supp Figure 1b, Supp Figure 1c, Supp Figure 2, Supp Figure 3a, Supp Figure 3b, Supp Figure 3c, Supp Figure 4]
